# Supplementary material for: ﻿Walsuraguangxiensis (Meliaceae), a new species from Guangxi, China
Source: PhytoKeys. 2023 Oct 26;234:219–27. doi: 10.3897/phytokeys.234.106205 (PMC10625162; doi:10.3897/phytokeys.234.106205)
Supplement: XML Treatment for Walsura guangxiensis [file phytokeys.234.106205-treatment1.xml]

<!DOCTYPE tp:taxon-treatment
  PUBLIC "-//TaxonX//DTD Taxonomic Treatment Publishing DTD v0 20100105//EN" "tax-treatment-NSO.dtd">
<tp:taxon-treatment xmlns:tp="http://www.plazi.org/taxpub"><tp:treatment-meta><kwd-group><label>Taxon classification</label><kwd>
                <named-content content-type="kingdom">Plantae</named-content>
              </kwd><kwd>
                <named-content content-type="order">Sapindales</named-content>
              </kwd><kwd>
                <named-content content-type="family">Meliaceae</named-content>
              </kwd></kwd-group><mixed-citation publication-type="journal"><person-group><name><surname>Nong</surname><given-names>You</given-names></name><name><surname>Xu</surname><given-names>Chuan-Gui</given-names></name><name><surname>Wei</surname><given-names>Gui-Yuan</given-names></name><name><surname>Yan</surname><given-names>Ke-Jian</given-names></name><name><surname>Qu</surname><given-names>Xin-Cheng</given-names></name><name><surname>Zhang</surname><given-names>Zhan-Jiang</given-names></name><name><surname>Hu</surname><given-names>Ren-Chuan</given-names></name><name><surname>Huang</surname><given-names>Yun-Feng</given-names></name></person-group><article-title>﻿<italic><tp:taxon-name><tp:taxon-name-part taxon-name-part-type="genus" reg="Walsura">Walsura</tp:taxon-name-part><tp:taxon-name-part taxon-name-part-type="species" reg="guangxiensis">guangxiensis</tp:taxon-name-part></tp:taxon-name></italic> (<tp:taxon-name><tp:taxon-name-part taxon-name-part-type="family">Meliaceae</tp:taxon-name-part></tp:taxon-name>), a new species from Guangxi, China</article-title><source>PhytoKeys</source><day>26</day><month>10</month><year>2023</year><volume>234</volume><fpage>219</fpage><lpage>227</lpage><pub-id pub-id-type="doi">10.3897/phytokeys.234.106205</pub-id></mixed-citation></tp:treatment-meta><tp:nomenclature><label>﻿</label><tp:taxon-name>
              <object-id xmlns:xlink="http://www.w3.org/1999/xlink" content-type="arpha" xlink:type="simple">D39B367E-23EF-5984-99A8-832FF44CEC24</object-id>
              <tp:taxon-name-part taxon-name-part-type="genus" reg="Walsura">Walsura</tp:taxon-name-part>
              <tp:taxon-name-part taxon-name-part-type="species" reg="guangxiensis">guangxiensis</tp:taxon-name-part>
              <object-id xmlns:xlink="http://www.w3.org/1999/xlink" content-type="ipni" xlink:type="simple">urn:lsid:ipni.org:names:77329399-1</object-id>
            </tp:taxon-name><tp:taxon-authority>Y.Nong &amp; Y.F. Huang</tp:taxon-authority><tp:taxon-status xmlns:xlink="http://www.w3.org/1999/xlink" xlink:type="simple">sp. nov.</tp:taxon-status><xref ref-type="fig" rid="F1">Figs 1</xref><xref ref-type="fig" rid="F2">, 2 Chinese name: guǎng xī gē shé shù (广西割舌树)</xref></tp:nomenclature><tp:treatment-sec sec-type="diagnosis" id="SECID0EXHAC"><title>Diagnosis.</title><p><italic><tp:taxon-name><tp:taxon-name-part taxon-name-part-type="genus" reg="Walsura">Walsura</tp:taxon-name-part><tp:taxon-name-part taxon-name-part-type="species" reg="guangxiensis">guangxiensis</tp:taxon-name-part></tp:taxon-name></italic> is readily distinguishable from the other two Chinese species of <italic><tp:taxon-name><tp:taxon-name-part taxon-name-part-type="genus" reg="Walsura">Walsura</tp:taxon-name-part></tp:taxon-name></italic>, <italic><tp:taxon-name><tp:taxon-name-part taxon-name-part-type="genus" reg="Walsura">Walsura</tp:taxon-name-part><tp:taxon-name-part taxon-name-part-type="species" reg="guangxiensis">guangxiensis</tp:taxon-name-part></tp:taxon-name></italic> is similar to <italic><tp:taxon-name><tp:taxon-name-part taxon-name-part-type="genus" reg="Walsura">W.</tp:taxon-name-part><tp:taxon-name-part taxon-name-part-type="species" reg="pinnata">pinnata</tp:taxon-name-part></tp:taxon-name></italic> and <italic><tp:taxon-name><tp:taxon-name-part taxon-name-part-type="genus" reg="Walsura">W.</tp:taxon-name-part><tp:taxon-name-part taxon-name-part-type="species" reg="robusta">robusta</tp:taxon-name-part></tp:taxon-name></italic> regarding secondary veins 3–9 (vs. secondary veins 8–11 / secondary veins 5–8); but differs with petals being pale yellow (vs. petals white / petals white); stamen filaments undivided, connate into tubes above the middle (vs. stamen filaments broad, basal to middle part connate into a tube, tip 2-lobed / stamen filament base or basal to middle part connate into a tube); berry oval, 1–2 cm long and 1–1.2 cm wide, glabrous, thin peel, yellow and shiny when mature (vs. berry globose to ovoid, ca. 1.5 cm in diam., densely covered with yellowish gray trichomes / berry globose to ovoid, 1–2 cm in diam., densely covered with yellowish gray trichomes).</p><fig id="F1" position="float" orientation="portrait"><object-id xmlns:xlink="http://www.w3.org/1999/xlink" content-type="doi" xlink:type="simple">10.3897/phytokeys.234.106205.figure1</object-id><object-id xmlns:xlink="http://www.w3.org/1999/xlink" content-type="arpha" xlink:type="simple">25B8C9C4-D296-548B-87D3-BEAD14916289</object-id><label>Figure 1.</label><caption><p>Line drawing of <italic><tp:taxon-name><tp:taxon-name-part taxon-name-part-type="genus" reg="Walsura">Walsura</tp:taxon-name-part><tp:taxon-name-part taxon-name-part-type="species" reg="guangxiensis">guangxiensis</tp:taxon-name-part></tp:taxon-name></italic><bold>A</bold> flowering branch <bold>B</bold> flowers <bold>C</bold> fruits <bold>D</bold> style and ovary <bold>E</bold> staminal tube spread out <bold>F</bold> free portion of stamen (Drawn by Xin-Cheng Qu).</p></caption><graphic xmlns:xlink="http://www.w3.org/1999/xlink" xlink:href="phytokeys-234-219_article-106205__-g001.jpg" position="float" orientation="portrait" xlink:type="simple" id="oo_926627.jpg"><uri content-type="original_file" xlink:type="simple">https://binary.pensoft.net/fig/926627</uri></graphic></fig></tp:treatment-sec><tp:treatment-sec sec-type="Holotype" id="SECID0EUKAC"><title>Holotype.</title><p>China. Guangxi: Fengshan, <named-content xmlns:xlink="http://www.w3.org/1999/xlink" content-type="dwc:verbatimCoordinates" xlink:type="simple"><named-content content-type="geo-json" specific-use="{&#34;type&#34;:&#34;Point&#34;,&#34;coordinates&#34;:[106.839722,24.408061]}" id="NCID0E4KAC" xlink:type="simple">24°24'29.02"N, 106°50'23"E</named-content></named-content>, alt. 866 m, in subtropical evergreen broad-leaved forest, limestone, 7 June 2022, <italic>R.C. Hu</italic>, <italic>HRC210424001</italic> (holotype: GXMI!; isotypes:IBK! GXMI!).</p><fig id="F2" position="float" orientation="portrait"><object-id xmlns:xlink="http://www.w3.org/1999/xlink" content-type="doi" xlink:type="simple">10.3897/phytokeys.234.106205.figure2</object-id><object-id xmlns:xlink="http://www.w3.org/1999/xlink" content-type="arpha" xlink:type="simple">51A77CF1-D954-513D-ACBE-DDE625A9AD52</object-id><label>Figure 2.</label><caption><p><italic><tp:taxon-name><tp:taxon-name-part taxon-name-part-type="genus" reg="Walsura">Walsura</tp:taxon-name-part><tp:taxon-name-part taxon-name-part-type="species" reg="guangxiensis">guangxiensis</tp:taxon-name-part></tp:taxon-name></italic><bold>A</bold> flowering branch <bold>B</bold> flowers <bold>C</bold> staminal filaments <bold>D</bold> staminal tube <bold>E</bold> calyx <bold>F</bold> ovary and stigma <bold>G</bold> flower and stipules <bold>H</bold> fruits (Photographed by You Nong and Ke-Jian Yan, edited by Yuan Fang).</p></caption><graphic xmlns:xlink="http://www.w3.org/1999/xlink" xlink:href="phytokeys-234-219_article-106205__-g002.jpg" position="float" orientation="portrait" xlink:type="simple" id="oo_926628.jpg"><uri content-type="original_file" xlink:type="simple">https://binary.pensoft.net/fig/926628</uri></graphic></fig></tp:treatment-sec><tp:treatment-sec sec-type="description" id="SECID0EOMAC"><title>Description.</title><p>Trees 3–5 m tall. Branches grey-brown, glabrous or sometimes young branches yellow pubescent or glabrescent, with grey-white lenticels. Leaves 10–26 cm; petioles (1.5) 3–7 cm; with fine hairs. Leaflets 3 or 5, subsessile, papery or thinly leathery, elliptic or oblong-lanceolate, tapering at the apex, descending at the base or cuneate or broadly cuneate, glabrous on both sides, 3–9 pairs of lateral veins, obvious protrusions on both sides of reticular veins and entire edges of leaflet blades; lateral leaflets are 3–14 cm long and 1.5–5 cm wide and the apical leaflets are larger. Petiole 2–5 mm long, terminal up to 1 cm, glabrous. Panicle axillary or terminal, with cyme-like branches, shorter leaves, appressed yellow pubescence, with total pedicels, small pedicels 1–3 mm long, jointed at the lower part and puberulent, 3 triangular bracteoles at the base, pubescence. Calyx short, 4- or 5-lobed, lobes ovate, apex acute, puberulent or glabrous. Petals 4 or 5, pale yellow, puberulent outside; elliptical, much longer than sepals, free, imbricate in bud. Stamen filament tube 8–10 split; filaments are tapered at the top, undivided, connate into tubes above the middle, with short bristles on the upper part of the inner surface and anthers 8–11, yellow and oval, inserted at the top of filaments. Disc cup-shaped, fleshy. Ovary glabrous, 1-loculed, with 2 ovules in each locule, as long as or slightly longer than the ovary. Style cylindrical; stigma globose, tip not divergent. Berry is oval, stipitate, 1–2 cm long and 1–1.2 cm wide, glabrous, 1 loculed, with 1 or 2 seeds, thin peel, yellow and shiny when mature.</p></tp:treatment-sec><tp:treatment-sec sec-type="phenology" id="SECID0ETMAC"><title>Phenology.</title><p>Flowering in April-May; fruiting in June-August.</p></tp:treatment-sec><tp:treatment-sec sec-type="etymology" id="SECID0EYMAC"><title>Etymology.</title><p>Guangxi is located in the southwest of China and is a biodiversity hotspot where many new species or new species records have been found (<xref ref-type="bibr" rid="B5">Hu et al. 2019</xref>; <xref ref-type="bibr" rid="B9">Luo et al. 2020</xref>; <xref ref-type="bibr" rid="B3">Feng et al. 2021</xref>; <xref ref-type="bibr" rid="B21">Xin et al. 2021</xref>; <xref ref-type="bibr" rid="B6">Huang et al. 2022</xref>). The new species, <italic><tp:taxon-name><tp:taxon-name-part taxon-name-part-type="genus" reg="Walsura">W.</tp:taxon-name-part><tp:taxon-name-part taxon-name-part-type="species" reg="guangxiensis">guangxiensis</tp:taxon-name-part></tp:taxon-name></italic>, is found in this region and is named after the geographic location.</p></tp:treatment-sec><tp:treatment-sec sec-type="distribution" id="SECID0E4NAC"><title>Distribution and habit.</title><p>Known only from the southwest of Guangxi, China. The new species mainly occurs at elevations of 800 m and is usually found together with <italic><tp:taxon-name><tp:taxon-name-part taxon-name-part-type="genus" reg="Cinnamomum">Cinnamomum</tp:taxon-name-part><tp:taxon-name-part taxon-name-part-type="species" reg="saxatile">saxatile</tp:taxon-name-part></tp:taxon-name></italic> H. W. Li, <italic><tp:taxon-name><tp:taxon-name-part taxon-name-part-type="genus" reg="Myrsine">Myrsine</tp:taxon-name-part><tp:taxon-name-part taxon-name-part-type="species" reg="kwangsiensis">kwangsiensis</tp:taxon-name-part></tp:taxon-name></italic> (E. Walker) Pipoly &amp; C. Chen, <italic><tp:taxon-name><tp:taxon-name-part taxon-name-part-type="genus" reg="Platycarya">Platycarya</tp:taxon-name-part><tp:taxon-name-part taxon-name-part-type="species" reg="strobilacea">strobilacea</tp:taxon-name-part></tp:taxon-name></italic> Sieb. et Zucc., <italic><tp:taxon-name><tp:taxon-name-part taxon-name-part-type="genus" reg="Wrightia">Wrightia</tp:taxon-name-part><tp:taxon-name-part taxon-name-part-type="species" reg="sikkimensis">sikkimensis</tp:taxon-name-part></tp:taxon-name></italic> Gamble. It often grows in stone crevices with barren soil.</p></tp:treatment-sec><tp:treatment-sec sec-type="IUCN Red List Category" id="SECID0EPPAC"><title>IUCN Red List Category.</title><p>Data available for the new species are still insufficient to assess its conservation status. According to the IUCN Criteria (<xref ref-type="bibr" rid="B7">IUCN 2022</xref>), it is considered Data Deficient (<abbrev xmlns:xlink="http://www.w3.org/1999/xlink" xlink:title="Data Deficient" id="ABBRID0EZPAC" xlink:type="simple">DD</abbrev>) until more information becomes available. Although <italic><tp:taxon-name><tp:taxon-name-part taxon-name-part-type="genus" reg="Walsura">W.</tp:taxon-name-part><tp:taxon-name-part taxon-name-part-type="species" reg="guangxiensis">guangxiensis</tp:taxon-name-part></tp:taxon-name></italic> currently has relatively good growth and protection status, further collection and monitoring are necessary to allow more conclusive estimations about the rarity and vulnerability of the species. Therefore, special attention should be given to the conservation of the new species of <italic><tp:taxon-name><tp:taxon-name-part taxon-name-part-type="genus" reg="Walsura">Walsura</tp:taxon-name-part></tp:taxon-name></italic>.</p></tp:treatment-sec><tp:treatment-sec sec-type="Additional specimen" id="SECID0EQAAE"><title>Additional specimen.</title><p>Tiane. Southwest Guangxi: limestone hills, fl. 8 May 2020, <italic>C.G. Xu</italic>, <italic>XCG20200508001</italic> (GXMI!);Lingyun. Yuntai Park, fr. 7 June 2013, <italic>GXMI063377</italic> (GXMI!); Lingyun. Yuntai Mountain, fr. 12 August 2013, GXMI063363 (GXMI!)</p></tp:treatment-sec><tp:treatment-sec sec-type="notes" id="SECID0E3AAE"><title>Notes.</title><p>This new species is represented by eight individuals that have been found so far in the wild, three of which were fruiting and used for species description.</p></tp:treatment-sec><ref-list><ref id="B5"><mixed-citation xmlns:xlink="http://www.w3.org/1999/xlink" xlink:type="simple"><person-group><name name-style="western"><surname>Hu</surname><given-names>R</given-names></name><name name-style="western"><surname>Wei</surname><given-names>S</given-names></name><name name-style="western"><surname>Liufu</surname><given-names>Y</given-names></name><name name-style="western"><surname>Nong</surname><given-names>Y</given-names></name><name name-style="western"><surname>Fang</surname><given-names>W</given-names></name></person-group> (<year>2019</year>) <article-title><italic><tp:taxon-name><tp:taxon-name-part taxon-name-part-type="genus">Camellia</tp:taxon-name-part><tp:taxon-name-part taxon-name-part-type="species">debaoensis</tp:taxon-name-part></tp:taxon-name></italic> (<tp:taxon-name><tp:taxon-name-part taxon-name-part-type="family">Theaceae</tp:taxon-name-part></tp:taxon-name>), a new species of yellow camellia from limestone karsts in southwestern China.</article-title><source>PhytoKeys</source><volume>135</volume>: <fpage>49</fpage>–<lpage>58</lpage>. <ext-link xlink:href="10.3897/phytokeys.135.38756" ext-link-type="doi" xlink:type="simple">https://doi.org/10.3897/phytokeys.135.38756</ext-link></mixed-citation></ref><ref id="B9"><mixed-citation xmlns:xlink="http://www.w3.org/1999/xlink" xlink:type="simple"><person-group><name name-style="western"><surname>Luo</surname><given-names>YJ</given-names></name><name name-style="western"><surname>Ni</surname><given-names>SD</given-names></name><name name-style="western"><surname>Jiang</surname><given-names>Q</given-names></name><name name-style="western"><surname>Huang</surname><given-names>BG</given-names></name><name name-style="western"><surname>Liu</surname><given-names>Y</given-names></name><name name-style="western"><surname>Huang</surname><given-names>YS</given-names></name></person-group> (<year>2020</year>) <article-title><italic><tp:taxon-name><tp:taxon-name-part taxon-name-part-type="genus">Aristolochia</tp:taxon-name-part><tp:taxon-name-part taxon-name-part-type="species">yachangensis</tp:taxon-name-part></tp:taxon-name></italic>, a new species of <tp:taxon-name><tp:taxon-name-part taxon-name-part-type="family">Aristolochiaceae</tp:taxon-name-part></tp:taxon-name> from limestone areas in Guangxi, China.</article-title><source>PhytoKeys</source><volume>153</volume>: <fpage>49</fpage>–<lpage>61</lpage>. <ext-link xlink:href="10.3897/phytokeys.153.52796" ext-link-type="doi" xlink:type="simple">https://doi.org/10.3897/phytokeys.153.52796</ext-link></mixed-citation></ref><ref id="B3"><mixed-citation xmlns:xlink="http://www.w3.org/1999/xlink" xlink:type="simple"><person-group><name name-style="western"><surname>Feng</surname><given-names>XX</given-names></name><name name-style="western"><surname>Xiao</surname><given-names>Y</given-names></name><name name-style="western"><surname>Liu</surname><given-names>ZX</given-names></name><name name-style="western"><surname>Li</surname><given-names>RK</given-names></name><name name-style="western"><surname>Wei</surname><given-names>D</given-names></name><name name-style="western"><surname>Tian</surname><given-names>DK</given-names></name></person-group> (<year>2021</year>) <article-title><italic><tp:taxon-name><tp:taxon-name-part taxon-name-part-type="genus">Begonia</tp:taxon-name-part><tp:taxon-name-part taxon-name-part-type="species">pseudoedulis</tp:taxon-name-part></tp:taxon-name></italic>, a new species in <tp:taxon-name><tp:taxon-name-part taxon-name-part-type="genus">Begonia</tp:taxon-name-part><tp:taxon-name-part taxon-name-part-type="infraspecific-rank">sect.</tp:taxon-name-part><tp:taxon-name-part taxon-name-part-type="section">Platycentrum</tp:taxon-name-part></tp:taxon-name> (<tp:taxon-name><tp:taxon-name-part taxon-name-part-type="family">Begoniaceae</tp:taxon-name-part></tp:taxon-name>) from southern Guangxi of China.</article-title><source>PhytoKeys</source><volume>182</volume>: <fpage>113</fpage>–<lpage>124</lpage>. <ext-link xlink:href="10.3897/phytokeys.182.69074" ext-link-type="doi" xlink:type="simple">https://doi.org/10.3897/phytokeys.182.69074</ext-link></mixed-citation></ref><ref id="B21"><mixed-citation xmlns:xlink="http://www.w3.org/1999/xlink" xlink:type="simple"><person-group><name name-style="western"><surname>Xin</surname><given-names>ZB</given-names></name><name name-style="western"><surname>Chou</surname><given-names>WC</given-names></name><name name-style="western"><surname>Maciejewski</surname><given-names>S</given-names></name><name name-style="western"><surname>Fu</surname><given-names>LF</given-names></name><name name-style="western"><surname>Wen</surname><given-names>F</given-names></name></person-group> (<year>2021</year>) <article-title><italic><tp:taxon-name><tp:taxon-name-part taxon-name-part-type="genus">Primulina</tp:taxon-name-part><tp:taxon-name-part taxon-name-part-type="species">papillosa</tp:taxon-name-part></tp:taxon-name></italic> (<tp:taxon-name><tp:taxon-name-part taxon-name-part-type="family">Gesneriaceae</tp:taxon-name-part></tp:taxon-name>), a new species from limestone areas of Guangxi, China.</article-title><source>PhytoKeys</source><volume>177</volume>: <fpage>55</fpage>–<lpage>61</lpage>. <ext-link xlink:href="10.3897/phytokeys.177.63878" ext-link-type="doi" xlink:type="simple">https://doi.org/10.3897/phytokeys.177.63878</ext-link></mixed-citation></ref><ref id="B6"><mixed-citation xmlns:xlink="http://www.w3.org/1999/xlink" xlink:type="simple"><person-group><name name-style="western"><surname>Huang</surname><given-names>YS</given-names></name><name name-style="western"><surname>Nong</surname><given-names>SY</given-names></name><name name-style="western"><surname>Li</surname><given-names>XK</given-names></name><name name-style="western"><surname>Xie</surname><given-names>G</given-names></name><name name-style="western"><surname>Tong</surname><given-names>YH</given-names></name></person-group> (<year>2022</year>) <article-title><italic><tp:taxon-name><tp:taxon-name-part taxon-name-part-type="genus">Vaccinium</tp:taxon-name-part><tp:taxon-name-part taxon-name-part-type="species">bangliangense</tp:taxon-name-part></tp:taxon-name></italic>, a new species of <tp:taxon-name><tp:taxon-name-part taxon-name-part-type="family">Ericaceae</tp:taxon-name-part></tp:taxon-name> from limestone areas in Guangxi, China.</article-title><source>PhytoKeys</source><volume>194</volume>: <fpage>23</fpage>–<lpage>31</lpage>. <ext-link xlink:href="10.3897/phytokeys.194.81018" ext-link-type="doi" xlink:type="simple">https://doi.org/10.3897/phytokeys.194.81018</ext-link></mixed-citation></ref><ref id="B7"><mixed-citation xmlns:xlink="http://www.w3.org/1999/xlink" xlink:type="simple">IUCN (<year>2022</year>) Guidelines for using the IUCN Red List categories and criteria, version 14. Prepared by the Standards and Petitions Committee. <ext-link xlink:href="https://www.iucnredlist.org/resources/redlistguidelines" ext-link-type="uri" xlink:type="simple">https://www.iucnredlist.org/resources/redlistguidelines</ext-link> [Accessed 28 May 2022]</mixed-citation></ref></ref-list></tp:taxon-treatment>
